# Supplementary material for: The impact of packaging and messaging on adherence to malaria treatment: Evidence from a randomized controlled trial in Uganda
Source: J Dev Econ. 2018 Sep;134:68–95. doi: 10.1016/j.jdeveco.2018.04.008 (PMC6088513; doi:10.1016/j.jdeveco.2018.04.008)
Supplement: Multimedia component 1 [file mmc1.zip]

Archive with 2 entries (2 files):
- Replication data/analysis_dataset_final.dta
- Replication data/Figures_Tables_Adherence_Apr17_2018.do
