# Supplementary material for: The impact of packaging and messaging on adherence to malaria treatment: Evidence from a randomized controlled trial in Uganda
Source: J Dev Econ. 2018 Sep;134:68–95. doi: 10.1016/j.jdeveco.2018.04.008 (PMC6088513; doi:10.1016/j.jdeveco.2018.04.008)
Supplement: Multimedia component 1 [file mmc1.zip › Replication data/Figures_Tables_Adherence_Apr17_2018.do]

**This do-file contains the code to create the tables and figures for packaging paper
**submission to JDE
***Last updated 4/17/2018 by Indrani Saran**
***Analysis Dataset is created using analysis_dataset_final.do**

clear
clear matrix
set mem 500m
set more off
global Packaging="C:\Users\Indrani\Dropbox\Packaging Study"
cd "$Packaging\Analysis- IS\Raw Regression Results"

**************************************************************************************************************************************************************************************************************************************

*This program adds stars to the coefficient according to the pvalue
*It also adds the appropriate type of parentheses around the SE
*To be used for Balance Table (Table 1) and for followup balance (Table A2)

capture program drop format_column
program define format_column

	*1=column w/coef and SE
	*2=pvalues
	*3=dummy for coefficient
	*4=dummy for se
	*5=parenthesis character for se
	*6=parenthesis character for se

	*3 decimal places for coefficient/se
	format `1' %9.3f
	
	*Convert coef/se to string variable
	tostring(`1'), gen(`1'_string) usedisplayformat force

	*For coefficients only, add the stars according to the p-value
	gen coef_star=`1'_string
	replace coef_star="" if `4'==1
	replace coef_star=coef_star+"*" if `2'<0.10 & `2'>=0.05 & `4'~=1
	replace coef_star=coef_star+"**" if `2'<0.05 & `2'>=0.01 & `4'~=1
	replace coef_star=coef_star+"***" if `2'<0.01 & `4'~=1
	
	*Parenthesis character
	gen par1="`5'"
	gen par2="`6'"
	
	*Add the parenthes to the standard error
	egen se_bracket=concat(par1 `1'_string par2) if `4'==1
	
	*Create variable to contain the coefficient/SE
	gen coef_se=coef_star
	replace coef_se=se_bracket if coef_se==""
	
	drop `1' `2' coef_star `1'_string par1 par2 se_bracket
	rename coef_se `1'
		
	end

**************************************************************************************************************************************************************************************************************************************

**Table 1: Balance**

*Means and coefficients
*Note: Although the dataset includes all individuals (even those who didn't redeem the voucher), the regressions/means
*limit the sample to those who were assigned (or not assigned) to follow-up which is only defined for people
*who redeemed. It is missing for all people who did not redeem. 

use "$Packaging\Analysis- IS\analysis_dataset_final.dta", clear


*Interactions for each packtype with rdt_offer
foreach X in sticker1 sticker3 insert capss sticker2 {
gen rdt_`X'=rdt_offered_fu*`X'
label variable rdt_`X' "`X' x RDT Offered"
}

*Rename some variables
rename x12_fu dosage_group
rename adhere_fu adhere
rename doses_left doses

*Indicators for previous packtypes (by individual)
gen control_previous=.
gen sticker1_previous=.
gen sticker2_previous=.
gen sticker3_previous=.
gen capss_previous=.
gen insert_previous=.


*Dummies for previous packtypes received by individual
sort patid_final redem_indiv

foreach X in control sticker1 sticker2 sticker3 capss insert {

bysort patid_final: replace `X'_previous=1 if (`X'[_n-1]==1 | `X'[_n-2]==1| `X'[_n-3]==1 |`X'[_n-4]==1 )
replace `X'_previous=0 if `X'_previous==.
label variable `X'_previous "Individual previously had pack type `X'"

}


*Dummies for the redemption number
tab redem_indiv, gen(redem_indiv_)	
	
*RDT positive for under-5
gen rdtpositive_under5=rdtpositive_fu
replace rdtpositive_under5=. if age_bl>=5	

*TABLE*

mat t=J(270,20,.)
local row=1

foreach var in	/// HH Head
				age_head female_head english_head educ_head sp_educ ///
				/// Household
				hhsize electricity_bl mobile_phone_bl ///
				///Health Behaviors and Knowledge
				malaria_hh bednet_bl heard_act ///
				///Treatment-Seeking Behavior for Previous Malaria Episode
				drugshop privhosp diagnconf_bl coartem ///
				///ACT Purchases
				tot_redem_id age_bl dose4 rdt_offered_fu rdtpositive_fu ///
				{ 
			
						
	*Mean in control group: All redemptions, person assigned to follow-up & hours to followup<=96, started treatment
	local col=1
	qui sum `var' if control==1 & person_assigned_to_follow_up==1 & hours_to_followup_fu<=96 & doses~=6
	mat t[`row',`col']= r(mean)
	mat t[`row'+1,`col']= r(sd)
	
		local ++col
		
	*Coefficients on each of the pack types
	if "`var'"=="rdt_offered_fu" |  "`var'"=="rdtpositive_fu"  {
		areg `var' capss insert sticker1 sticker2 sticker3 redem_indiv_* *_previous  study_day* if person_assigned_to_follow_up==1 & hours_to_followup_fu<=96 & doses~=6, a(shop_id_fu) cluster(shop_id_fu)
		}
		
	else {
	  areg `var' capss insert sticker1 sticker2 sticker3 rdt_offered_fu rdt_sticker1 rdt_sticker2 rdt_sticker3 rdt_insert rdt_capss redem_indiv_* *_previous study_day* if person_assigned_to_follow_up==1 & hours_to_followup_fu<=96 & doses~=6, a(shop_id_fu) cluster(shop_id_fu)
		}
	
	
	*Coefficient and p-value on each of the treatments (except sticker 2)
	foreach cov in capss insert sticker1 sticker3 {
	mat t[`row',`col']= _b[`cov']
	mat t[`row'+1,`col']= _se[`cov']
	local pvalue=(2 * ttail(e(df_r)), abs(_b[`cov']/_se[`cov']))
		
	*Add p-values at the columns in the end
	mat t[`row',`col'+6]=`pvalue'	

	local ++col
	}
	
	*Number of observations
	mat t[`row',`col']= e(N)
	
	*skip one row (b/c that includes the SE)
	local row=`row'+2
	}

	*Create a table to include the coefficients/se
	svmat t
	
	*Create dummy variables for coefficients (odd rows) and SE (even rows)
	gen coeff= round(_n/2)!=_n/2 
	gen se= round(_n/2)==_n/2
	
	*Add stars and parenthesis to the mean/coef/se for the variables
	
	*Column 1: Mean in control group of analysis sample
	format_column t1 t7 coeff se ( )

	*Columns 2-5: Coefficient & SE on the treatments
	forvalues i=2(1)5{
	local pvalue=`i'+6
	format_column "t`i'" "t`pvalue'" coeff se [ ]
	}
	
	order t1 t2 t3 t4 t5 t6
	
	gen table=""
	xmlsave table t1-t6 using "Table1-Balance", replace  doctype(excel)

***************************************************************************************************************************************************************
*Appendix Table A2: Attrition Table***

use "$Packaging\Analysis- IS\analysis_dataset_final.dta", clear

gen found_96hours=follow_up_complete
replace found_96hours=0 if hours_to_followup>96 & hours_to_followup~=.
		
*TABLES*
mat t=J(10,18,.)
local row=1

*Create pooled treatments
gen stickers=(sticker1==1 | sticker3==1)
gen highinfo=(capss==1 | insert==1)

*Interactions for each packtype with rdt_offer
foreach X in sticker1 sticker3 insert capss sticker2 {
gen rdt_`X'=rdt_offered_fu*`X'
label variable rdt_`X' "`X' x RDT Offered"
}

*Rename some variables
rename x12_fu dosage_group
rename adhere_fu adhere
rename doses_left doses

*Indicator for previous packtypes (by individual)
gen control_previous=.
gen sticker1_previous=.
gen sticker2_previous=.
gen sticker3_previous=.
gen capss_previous=.
gen insert_previous=.


*Previous pck type by individual
sort patid_final redem_indiv

foreach X in control sticker1 sticker2 sticker3 capss insert {

bysort patid_final: replace `X'_previous=1 if (`X'[_n-1]==1 | `X'[_n-2]==1| `X'[_n-3]==1 |`X'[_n-4]==1 )
replace `X'_previous=0 if `X'_previous==.
label variable `X'_previous "Individual previously had pack type `X'"

}


*Create variable dummies
tab redem_indiv, gen(redem_indiv_)


foreach var in	follow_up_complete found_96hours blisterpack {

*Mean in control group: All redemptions, person assigned to follow-up & hours to followup<=96
	local col=1
	qui sum `var' if control==1 & doses~=6
	mat t[`row',`col']= r(mean)
	mat t[`row'+1,`col']= r(sd)
	
		local ++col
		
	*Coefficients on each of the other pack types
		
	areg `var' capss insert sticker1 sticker2 sticker3 rdt_offered_fu rdt_sticker1 rdt_sticker2 rdt_sticker3 rdt_insert rdt_capss redem_indiv_* *_previous study_day* if doses~=6, cluster(shop_id_fu) a(shop_id_fu)
	
	*Coefficient and p-value on each of the treatments (except sticker 2)
	foreach cov in capss insert sticker1 sticker3 {
	mat t[`row',`col']= _b[`cov']
	mat t[`row'+1,`col']= _se[`cov']
	local pvalue=(2 * ttail(e(df_r)), abs(_b[`cov']/_se[`cov']))
		
	*Add p-values at the columns in the end
	mat t[`row',`col'+6]=`pvalue'	

	local ++col
	}
	
	*Number of observations
	mat t[`row',`col']= e(N)
	
	*skip one row (b/c that includes the SE)
	local row=`row'+2
	}

	*Create a table to include the coefficients/se
	svmat t
	
	*Create dummy variables for coefficients (odd rows) and SE (even rows)
	gen coeff= round(_n/2)!=_n/2 
	gen se= round(_n/2)==_n/2
	
	*Add stars and parenthesis to the mean/coef/se for the variables
	
	*Column 1: Mean in control group of analysis sample
	format_column t1 t7 coeff se ( )

	*Columns 2-5: Coefficient & SE on the treatments
	forvalues i=2(1)5{
	local pvalue=`i'+6
	format_column "t`i'" "t`pvalue'" coeff se [ ]
	}
	
	order t1 t2 t3 t4 t5 t6 
	
	cd "$Packaging\Analysis- IS\Raw Regression Results"
	gen table=""
	xmlsave table t1-t6 using "Table A2-Attrition", replace  doctype(excel)

********************************************************************************************************************************************************


***Table 2-Main Results***
set more off
clear*
use "$Packaging\Analysis- IS\analysis_dataset_final.dta", clear

*Create pooled treatments
gen stickers=(sticker1==1 | sticker3==1)
label variable stickers "Sticker messages combined"

gen highinfo=(capss==1 | insert==1)
label variable highinfo "CAPSS/CAPSS info combined"

*Interactions for each packtype with rdt_offer
foreach X in sticker1 sticker3 insert capss stickers highinfo sticker2 {
gen rdt_`X'=rdt_offered_fu*`X'
label variable rdt_`X' "`X' x RDT Offered"
}

*Rename some variables
rename x12_fu dosage_group
rename adhere_fu adhere
rename doses_left doses

*Indicator for previous packtypes (by individual)
gen control_previous=.
gen sticker1_previous=.
gen sticker2_previous=.
gen sticker3_previous=.
gen capss_previous=.
gen insert_previous=.
gen stickers_previous=.
gen highinfo_previous=.

*Prvious pack types by individual
sort patid_final redem_indiv

foreach X in control sticker1 sticker2 sticker3 capss insert stickers highinfo{

bysort patid_final: replace `X'_previous=1 if (`X'[_n-1]==1 | `X'[_n-2]==1| `X'[_n-3]==1 |`X'[_n-4]==1 )
replace `X'_previous=0 if `X'_previous==.
label variable `X'_previous "Individual previously had pack type `X'"

}


*Create variable dummies
tab redem_indiv, gen(redem_indiv_)	
tab shop_id_fu, gen(shop_id_fu_no_)

*Drop those who didn't start taking their medications
replace adhere=. if doses==6
replace remaining_tablets=. if doses==6
replace doses=. if doses==6

*Rename/re-label variables
rename remaining_tablets tablets
label variable tablets "Tablets Left"
label variable doses "Doses Left"

*Create variable dummies
tab dosage_group, gen(dosage_group_)

*Change directory to save the raw regression results
cd "$Packaging\Analysis- IS\Raw Regression Results"


****Pooled****

*Adhere, control for RDT offered. shop and day fixed effects
areg adhere highinfo stickers sticker2 rdt_offered_fu rdt_stickers rdt_highinfo rdt_sticker2 redem_indiv_* stickers_previous highinfo_previous sticker2_previous study_day* if hours_to_followup_fu<=96, a(shop_id_fu) cluster(shop_id_fu)
summarize adhere if control==1 & hours_to_followup_fu<=96 & rdt_offered_fu==0
estadd scalar control = r(mean)
test stickers=highinfo
estadd scalar ftest = r(p)
eststo pooled_adhere

*Doses, control for RDT offered. shop and day fixed effects
areg doses highinfo stickers sticker2 rdt_offered_fu rdt_stickers rdt_highinfo rdt_sticker2 redem_indiv_* stickers_previous highinfo_previous  sticker2_previous study_day* if hours_to_followup_fu<=96, a(shop_id_fu) cluster(shop_id_fu)
summarize doses if control==1 & hours_to_followup_fu<=96 & rdt_offered_fu==0
estadd scalar control = r(mean)
test stickers=highinfo
estadd scalar ftest = r(p)
eststo pooled_doses

*Tablets, control for RDT offered & dosage group. shop and day fixed effects
areg tablets highinfo stickers sticker2 rdt_offered_fu rdt_stickers rdt_highinfo rdt_sticker2 redem_indiv_* stickers_previous highinfo_previous  sticker2_previous dosage_group_* study_day* if hours_to_followup_fu<=96, a(shop_id_fu) cluster(shop_id_fu)
summarize tablets if control==1 & hours_to_followup_fu<=96 & rdt_offered_fu==0
estadd scalar control = r(mean)
test stickers=highinfo
estadd scalar ftest = r(p)
eststo pooled_tablets


/*Wild Bootstrap SE**

preserve
keep if hours_to_followup_fu<=96

clustse regress adhere highinfo stickers sticker2 rdt_offered_fu rdt_stickers rdt_highinfo rdt_sticker2 redem_indiv_* stickers_previous highinfo_previous sticker2_previous study_day* shop_id_fu_no*, cluster(shop_id_fu) method(wild) reps(1000)
eststo cgm_pooled_adhere
estadd ysumm
test stickers=highinfo
estadd scalar ftest = r(p)

*Doses, control for RDT offered. shop and day fixed effects
clustse regress doses highinfo stickers sticker2 rdt_offered_fu rdt_stickers rdt_highinfo rdt_sticker2 redem_indiv_* stickers_previous highinfo_previous sticker2_previous study_day* shop_id_fu_no*, cluster(shop_id_fu)  method(wild) reps(1000)
eststo cgm_pooled_doses
estadd ysumm
test stickers=highinfo
estadd scalar ftest = r(p)

*Tablets, control for RDT offered & dosage group. shop and day fixed effects
clustse regress tablets highinfo stickers sticker2 rdt_offered_fu rdt_stickers rdt_highinfo rdt_sticker2 redem_indiv_* stickers_previous highinfo_previous sticker2_previous dosage_group_* study_day* shop_id_fu_no*, cluster(shop_id_fu) method(wild) reps(1000)
eststo cgm_pooled_tablets
estadd ysumm
test stickers=highinfo
estadd scalar ftest = r(p)

restore
*/


****Separate by Pack Type**** 

drop stickers_previous highinfo_previous 

**Adherence
areg adhere capss insert sticker1 sticker2 sticker3 rdt_offered_fu rdt_sticker1 rdt_sticker2 rdt_sticker3 rdt_insert rdt_capss redem_indiv_* *_previous study_day* if hours_to_followup_fu<=96, a(shop_id_fu) cluster(shop_id_fu)
summarize adhere if control==1 & hours_to_followup_fu<=96 & rdt_offered_fu==0
estadd scalar control = r(mean)
test sticker1=sticker3
estadd scalar ftest = r(p)
eststo packs_adhere


*Doses, control for RDT offered. shop and day fixed effects
areg doses capss insert sticker1 sticker2 sticker3 rdt_offered_fu rdt_sticker1 rdt_sticker2 rdt_sticker3 rdt_insert rdt_capss redem_indiv_* *_previous study_day* if hours_to_followup_fu<=96, a(shop_id_fu) cluster(shop_id_fu)
summarize doses if control==1 & hours_to_followup_fu<=96 & rdt_offered_fu==0
estadd scalar control = r(mean)
test sticker1=sticker3
estadd scalar ftest = r(p)
eststo packs_doses

*Tablets, control for RDT offered & dosage group. shop and day fixed effects
areg tablets capss insert sticker1 sticker2 sticker3 rdt_offered_fu rdt_sticker1 rdt_sticker2 rdt_sticker3 rdt_insert rdt_capss redem_indiv_* *_previous study_day* dosage_group_* if hours_to_followup_fu<=96, a(shop_id_fu) cluster(shop_id_fu)
summarize tablets if control==1 & hours_to_followup_fu<=96 & rdt_offered_fu==0
estadd scalar control = r(mean)
test sticker1=sticker3
estadd scalar ftest = r(p)
eststo packs_tablets


/*Wild Bootstrap SE**

preserve
keep if hours_to_followup_fu<=96

clustse regress adhere capss insert sticker1 sticker2 sticker3 rdt_offered_fu rdt_sticker1 rdt_sticker2 rdt_sticker3 rdt_insert rdt_capss redem_indiv_* *_previous study_day* shop_id_fu_no*, cluster(shop_id_fu) method(wild) reps(1000)
eststo cgm_packs_adhere
estadd ysumm
test sticker1=sticker3
estadd scalar ftest = r(p)

*Doses, control for RDT offered. shop and day fixed effects
clustse regress doses capss insert sticker1 sticker2 sticker3 rdt_offered_fu rdt_sticker1 rdt_sticker2 rdt_sticker3 rdt_insert rdt_capss redem_indiv_* *_previous study_day* shop_id_fu_no*, cluster(shop_id_fu) method(wild) reps(1000)
eststo cgm_packs_doses
estadd ysumm
test sticker1=sticker3
estadd scalar ftest = r(p)

*Tablets, control for RDT offered & dosage group. shop and day fixed effects
clustse regress tablets capss insert sticker1 sticker2 sticker3 rdt_offered_fu rdt_sticker1 rdt_sticker2 rdt_sticker3 rdt_insert rdt_capss redem_indiv_* *_previous study_day* shop_id_fu_no* dosage_group_*, cluster(shop_id_fu) method(wild) reps(1000)
eststo cgm_packs_tablets
estadd ysumm
test sticker1=sticker3
estadd scalar ftest = r(p)

restore
*/

esttab pooled_* packs_* using Table2-Regressions.csv , replace csv modelwidth(16) varwidth(50) wrap numbers mtitles ///
	cells(b(star fmt(%9.3f)) se(par) p(par([ ]))) ///
	stats(control ftest r2 N, fmt(%9.3f %9.3f %9.3f %9.0g ) labels("Mean of Control" "F-test all treatments" "R-squared" "N" )) ///
	star(* 0.10 ** 0.05 *** 0.01) ///
	legend label collabels( , none) ///
	drop (*_previous study_day* redem_indiv_* _cons ///
	dosage_group_* sticker2 rdt_*)
	
/*esttab cgm_pooled_* cgm_packs_* using Table2-Regressions_cgm.csv , append csv modelwidth(16) varwidth(50) wrap numbers mtitles ///
	cells(b(star fmt(%9.3f)) se(par) p(par({ }))) ///
	stats(ymean ftest r2 N, fmt(%9.3f %9.3f %9.3f %9.0g ) labels("Mean of Dep Var" "F-test all treatments" "R-squared" "N" )) ///
	star(* 0.10 ** 0.05 *** 0.01) ///
	legend label collabels( , none) ///
	drop (*_previous study_day* redem_indiv_* _cons ///
	shop_id_fu_* dosage_group_* sticker2 rdt_*)	

*/	

***************************************************************************************************************************************************************


*Figure 2-Sample Sizes for study design figure*

use "$Packaging\Analysis- IS\analysis_dataset_final.dta", clear

preserve
duplicates drop pid_final, force
count
restore

preserve
duplicates drop patid_final, force
count
restore

count if redeem==1
count if person_assigned_to_follow_up==1
count if follow_up_complete==1

ta packtype_fu

forvalues i=1(1)6 {
preserve
keep if packtype_fu==`i'
duplicates drop pid_final, force
count
restore
}

**************************************************************************************************************************

*Figures 4: CDF equivalent graphs*

use "$Packaging\Analysis- IS\analysis_dataset_final.dta", clear


*Interactions for each packtype with rdt_offer
foreach X in sticker1 sticker3 insert capss sticker2 {
gen rdt_`X'=rdt_offered_fu*`X'
label variable rdt_`X' "`X' x RDT Offered"
}

*Rename some variables
rename x12_fu dosage_group
rename adhere_fu adhere
rename doses_left doses

*Indicator for previous packtypes (by individual)
gen control_previous=.
gen sticker1_previous=.
gen sticker2_previous=.
gen sticker3_previous=.
gen capss_previous=.
gen insert_previous=.


*Prvious pack types by individual
sort patid_final redem_indiv

foreach X in control sticker1 sticker2 sticker3 capss insert {

bysort patid_final: replace `X'_previous=1 if (`X'[_n-1]==1 | `X'[_n-2]==1| `X'[_n-3]==1 |`X'[_n-4]==1 )
replace `X'_previous=0 if `X'_previous==.
label variable `X'_previous "Individual previously had pack type `X'"

}

*Create variable dummies
tab redem_indiv, gen(redem_indiv_)	
tab shop_id_fu, gen(shop_id_fu_no_)

*Drop those who didn't start taking their medications
replace adhere=. if doses==6
replace remaining_tablets=. if doses==6
replace doses=. if doses==6

*Rename/re-label variables
rename remaining_tablets tablets
label variable tablets "Tablets Left"
label variable doses "Doses Left"

*Create variable dummies
tab dosage_group, gen(dosage_group_)


*Create dummy for doses left less than 1,  doses left less than 2 etc
forvalues i=0(1)6{
gen dosage`i'=(doses<=`i')
replace dosage`i'=. if doses==.
}

*Create dummy for tablets left less than 1, tablet left less than 2 etc
forvalues i=0(1)24{
gen tablets`i'=(tablets<=`i')
replace tablets`i'=. if tablets==.
} 


*Do regressions and save estimation results
*Create lists to store estimation results
foreach X in doses tablets{
global list_`X' ""
}

*Do regressions and save estimation results in separate file

*Doses left by pack
forvalues i=0(1)6{
areg dosage`i' capss insert sticker1 sticker2 sticker3 rdt_offered_fu rdt_sticker1 rdt_sticker2 rdt_sticker3 rdt_insert rdt_capss redem_indiv_* *_previous study_day* if hours_to_followup_fu<=96, cluster(shop_id_fu) a(shop_id_fu)
tempfile myfiledoses_`i'
parmest, saving("`myfiledoses_`i''", replace) flist(list_doses) idn(`i')
}

*Tablets Left by pack
forvalues i=0(1)24{
areg tablets`i' capss insert sticker1 sticker2 sticker3 rdt_offered_fu rdt_sticker1 rdt_sticker2 rdt_sticker3 rdt_insert rdt_capss redem_indiv_* *_previous study_day* if hours_to_followup_fu<=96, cluster(shop_id_fu) a(shop_id_fu)
tempfile myfiletablets_`i'
parmest, saving("`myfiletablets_`i''", replace) flist(list_tablets) idn(`i')
}

*Append all the files together
drop _all
gen sample=""
foreach X in doses tablets{
append using ${list_`X'}
replace sample= "`X'" if sample==""
}

*Keep only the coefficients of interest
keep if parm=="sticker1" | parm=="sticker3" | parm=="insert" | parm=="capss"
replace parm="Sticker1" if parm=="sticker1"
replace parm="Sticker3" if parm=="sticker3"
replace parm="Insert" if parm=="insert"
replace parm="CAPSS" if parm=="capss"


*Graph results and post them to a word file

cd "$Packaging\Analysis- IS\Raw Graphs"

label define doses 0 "<=0" 1"<=1" 2"<=2" 3"<=3" 4"<=4" 5"<=5" 6"<=6"
label values idnum doses

foreach Y in Sticker1 Sticker3 Insert CAPSS{
eclplot estimate min95 max95 idnum if sample=="doses" & parm=="`Y'", title("I. Doses", color(black)) ///
	eplot(scatter) estopts(msize(large) mcolor(black)) ciopts(color(gs9)) ///
	ytitle("{bf:Regression Coefficient}", height(6)) ysc(r (-0.2(0.05)0.2)) ylabel(-0.2(0.05)0.2, nogrid) ///
	yline(0, lcolor(black) lwidth(thin)) graphregion(color(white)) bgcolor(white) xtitle("{bf:Doses Left}", height(6))
graph save `Y'_doses_adj.gph, replace
}

label define tablets 0 "<=0" 5"<=5" 10"<=10" 15"<=15" 20"<=20" 25"<=25"
label values idnum tablets

foreach Y in Sticker1 Sticker3 Insert CAPSS{
eclplot estimate min95 max95 idnum if sample=="tablets" & parm=="`Y'", title("II. Tablets", color(black)) ///
	eplot(scatter) estopts(msize(large) mcolor(black)) ciopts(color(gs9)) ///
	ytitle("{bf:Regression Coefficient}", height(6)) ysc(r (-0.2(0.05)0.2)) ylabel(-0.2(0.05)0.2, nogrid) ///
	yline(0, lcolor(black) lwidth(thin)) graphregion(color(white)) bgcolor(white) xtitle("{bf:Tablets Left}", height(6))
graph save `Y'_tablets_adj.gph, replace
}

*Combine Doses and Tablets graphs
graph combine Sticker1_doses_adj.gph Sticker1_tablets_adj.gph, title(`""Malaria is not gone until..." Message"') ///
graphregion(color(white) lcolor(white) lwidth(thick))
graph export Figure4C-Sticker1.png, width(3900) replace
graph export Figure4C-Sticker1.eps, mag(75) replace 


graph combine Sticker3_doses_adj.gph Sticker3_tablets_adj.gph, title(`""Do not save pills..." Message"', color(black)) ///
graphregion(color(white) lcolor(white) lwidth(thick))
graph export Figure4D-Sticker3.png, width(450) replace
graph export Figure4D-Sticker3.eps, mag(75) replace 


graph combine Insert_doses_adj.gph Insert_tablets_adj.gph, title("CAPSS- Information Only Pack", color(black)) ///
graphregion(color(white) lcolor(white) lwidth(thick))
graph export Figure4B-Insert.png, width(3900) replace
graph export Figure4B-Insert.eps, mag(75) replace


graph combine  CAPSS_doses_adj.gph CAPSS_tablets_adj.gph, title("CAPSS Pack", color(black)) ///
graphregion(color(white) lcolor(white) lwidth(thick))
graph export Figure4A-CAPSS.png, width(3900) replace	
graph export Figure4A-CAPSS.eps, mag(75) replace


**************************************************************************************************************************************

**Figure 5**

use "$Packaging\Analysis- IS\analysis_dataset_final", clear

*Drop those who didn't start taking their medications
replace adhere=. if doses==6
replace remaining_tablets=. if doses==6
replace doses=. if doses==6	

*Change to missing those that got better after day 4 or before starting drug 
replace day_malaria_go_away_fu=. if day_malaria_go_away_fu>4
replace day_malaria_go_away=. if day_malaria_go_away==0

*Define combined pack types
gen packs=.
replace packs=1 if control==1
replace packs=2 if sticker1==1 | sticker3==1
replace packs=3 if capss==1 | insert==1

label define packs 1 "Control" 2 "Sticker Messages" 3 "CAPSS/CAPSS Info"
label values packs packs

*Adherence by pack type and day cured
collapse (mean) mean=adhere (sd) sd=adhere (count) n=adhere if hours_to_followup_fu<=96, by(packs day_malaria_go_away_fu)
gen se=sd/sqrt(n)

*Drop if day cured is 4 or beyond
drop if day_malaria_go_away_fu>=4

*Generate confidence intervals
gen ub=mean+(1.96*se)
gen lb=mean-(1.96*se)

*Separate out by pack types
separate mean, by(packs) veryshortlabel
separate ub, by(packs) veryshortlabel
separate lb, by(packs) veryshortlabel

label variable day_malaria_go_away_fu "Day Believe Malaria Cured"

twoway scatter mean1 day_malaria_go_away_fu if day_malaria_go_away_fu>0, msize(large) msymbol(circle) mcolor(black) ///
 || rcap ub1 lb1 day_malaria_go_away_fu if day_malaria_go_away_fu>0, lcolor(gs5) lpattern(solid) ///
legend(off) graphregion(color(white)) bgcolor(white)  ///
ylabel(0(0.2)1,nogrid angle(horizontal)) ytitle("{bf:Adherence Rate}") xtitle("{bf:Day Believe Malaria Cured}") xlabel(0 " " 1 "1" 2 "2" 3 "3" 4 " ")
graph export "$Packaging\Analysis- IS\Raw Graphs\Figure5_daycured_control.png", width(3900) replace
graph export "$Packaging\Analysis- IS\Raw Graphs\Figure5_daycured_control.eps", mag(75) replace

********************************************************************************************************************************************************

**Figure 6: Adherence by Severity and whether heard of ACTs- control group only**


*Panel A: Overall Adherence in the Control Group*

use "$Packaging\Analysis- IS\analysis_dataset_final", clear

*Drop those who didn't start taking their medications
replace adhere=. if doses==6
replace remaining_tablets=. if doses==6
replace doses=. if doses==6	

*Control group only	
keep if control==1	

*Adherence by symptom severity on second day of treatment
collapse (mean) mean=adhere (sd) sd=adhere (count) n=adhere if hours_to_followup_fu<=96, by(feeling_day2_fu)

twoway (lpoly mean feeling_day2_fu if feeling_day2_fu<10, lwidth(medthick) lpattern(solid) lcolor(black)) ///
(scatter mean feeling_day2_fu if feeling_day2_fu<10, msize(large) msymbol(triangle) mcolor(black)), ///
xtitle("{bf:Illness Severity on Second Day of Treatment}",height(6)) ytitle("{bf:Adherence Rate}") ///
legend(order (2) label (2 "Control Group-All") rows(2)) xlabel(0 "Perfect Health"  4 "Sick" 8 "Very Sick") title("A. Overall Adherence", color(black)) ///
ylabel(0(0.2)1, nogrid angle(horizontal)) graphregion(color(white)) bgcolor(white)
graph save "$Packaging\Analysis- IS\Raw Graphs\Figure6_PanelA.gph", replace


*Panel B: Adherence by Whether heard of ACTs*

use "$Packaging\Analysis- IS\analysis_dataset_final", clear

*Drop those who didn't start taking their medications
replace adhere=. if doses==6
replace remaining_tablets=. if doses==6
replace doses=. if doses==6	

*Control group only*	
keep if control==1	

*Adherence by feeling on day 2 and whether heard of ACTs*
collapse (mean) mean=adhere (sd) sd=adhere (count) n=adhere if hours_to_followup_fu<=96, by(feeling_day2_fu heard_act)

sort feeling_day2_fu	
twoway (lpoly mean feeling_day2_fu if heard_act==0 & feeling_day2_fu<10, lwidth(medthick) lpattern(solid) lcolor(black)) ///
(lpoly mean feeling_day2_fu if heard_act==1  & feeling_day2_fu<10, lwidth(medthick) lpattern(dash) lcolor(black)) /// 
(scatter mean feeling_day2_fu if heard_act==0 & feeling_day2_fu<10, msize(large) msymbol(circle) mcolor(black)) ///
(scatter mean feeling_day2_fu if heard_act==1  & feeling_day2_fu<10, msize(large) msymbol(square_hollow) mcolor(black) ), ///
xtitle("{bf:Illness Severity on Second Day of Treatment}",height(6)) ytitle("{bf:Adherence Rate}") ///
legend(order (3 4) label (3 "Not Heard of ACTs") label (4 "Heard of ACTs") rows(1)) ///
xlabel(0 "Perfect Health"  4 "Sick" 8 "Very Sick") title("B. By Familiarity with ACTs", color(black)) ///
ylabel(0(0.2)1, nogrid angle(horizontal)) graphregion(color(white)) bgcolor(white)
graph save "$Packaging\Analysis- IS\Raw Graphs\Figure6_PanelB.gph",   replace


graph combine "$Packaging\Analysis- IS\Raw Graphs\Figure6_PanelA.gph" ///
"$Packaging\Analysis- IS\Raw Graphs\Figure6_PanelB.gph", graphregion(color(white)) ///
title("Adherence Patterns in Control Group", color(black))
graph export "$Packaging\Analysis- IS\Raw Graphs\Figure6_control_adherence.eps",  mag(75) replace
graph export "$Packaging\Analysis- IS\Raw Graphs\Figure6_control_adherence.png",  width(3900) replace


************************************************************************************************************************************************

**Figure 7: Adherence by symptom severity and pack type**

use "$Packaging\Analysis- IS\analysis_dataset_final", clear

*Drop those who didn't start taking their medications
replace adhere=. if doses==6
replace remaining_tablets=. if doses==6
replace doses=. if doses==6	

*Create pooled treatments
gen stickers=(sticker1==1 | sticker3==1)
gen highinfo=(capss==1 | insert==1)

**Adherence for control vs highinfo by day2 feeling
twoway (lpoly adhere feeling_day2_fu if control==1 & hours_to_followup_fu<=96, lwidth(medthick) lpattern(solid) lcolor(black)) ///
(lpoly adhere feeling_day2_fu if highinfo==1 & hours_to_followup_fu<=96, lwidth(medthick) lcolor(black) lpattern(dot)), ///
xtitle("{bf:Illness Severity on Second Day of Treatment}",height(6)) ytitle("{bf:Adherence Rate}") legend(label (1 "Control") ///
label (2 "CAPSS/CAPSS-Info") rows(2)) xlabel(0 "Perfect Health"  5 "Sick" 9 "Very Sick")  title("A. CAPSS/CAPSS-Info", color(black)) ///
ylabel(0(0.2)1, nogrid angle(horizontal)) graphregion(color(white)) bgcolor(white)
graph save "$Packaging\Analysis- IS\Raw Graphs\Fig7_PanelA.gph", replace


**Adherence for control vs stickers by day2 feeling
twoway (lpoly adhere feeling_day2_fu if control==1 & hours_to_followup_fu<=96, lwidth(medthick) lpattern(solid) lcolor(black)) ///
(lpoly adhere feeling_day2_fu if stickers==1 &  hours_to_followup_fu<=96, lwidth(medthick) lpattern(dash) lcolor(black)), ///
xtitle("{bf:Illness Severity on Second Day of Treatment}",height(6)) ytitle("{bf:Adherence Rate}") legend(label (1 "Control") ///
label (2 "Stickers") rows(2)) xlabel(0 "Perfect Health"  5 "Sick" 9 "Very Sick") ///
ylabel(0(0.2)1, nogrid angle(horizontal)) graphregion(color(white)) bgcolor(white) title("B. Sticker Messages", color(black))
graph save "$Packaging\Analysis- IS\Raw Graphs\Fig7_PanelB.gph",  replace

graph combine  "$Packaging\Analysis- IS\Raw Graphs\Fig7_PanelA.gph" "$Packaging\Analysis- IS\Raw Graphs\Fig7_PanelB.gph", ///
graphregion(color(white))
graph export "$Packaging\Analysis- IS\Raw Graphs\Figure7_symptoms_adherence.png", width(3900) replace
graph export "$Packaging\Analysis- IS\Raw Graphs\Figure7_symptoms_adherence.eps", mag(75) replace

*************************************************************************************************************************************/


**Figure 6 and Figure 7-Stats/p-values to be quoted in text*** 

use "$Packaging\Analysis- IS\analysis_dataset_final", clear

*Drop those who didn't start taking their medications
replace adhere=. if doses==6
replace remaining_tablets=. if doses==6
replace doses=. if doses==6	

*Create pooled treatments
gen stickers=(sticker1==1 | sticker3==1)
gen highinfo=(capss==1 | insert==1)

**Create categories of feeling
gen feeling_categories=.
replace feeling_categories=1 if feeling_day2_fu>=0 & feeling_day2_fu<4
replace feeling_categories=2 if feeling_day2_fu>=4 & feeling_day2_fu<=7
replace feeling_categories=3 if feeling_day2_fu>=8 & feeling_day2_fu<=10
ta feeling_categories, gen(feeling)

*Interactions between pack types and feeling
gen stickers_feeling1=stickers*feeling1
gen stickers_feeling2=stickers*feeling2
gen stickers_feeling3=stickers*feeling3

gen capss_feeling1=highinfo*feeling1
gen capss_feeling2=highinfo*feeling2
gen capss_feeling3=highinfo*feeling3

gen sticker2_feeling1=sticker2*feeling1
gen sticker2_feeling2=sticker2*feeling2
gen sticker2_feeling3=sticker2*feeling3

*Control group only- all (Figure 6, Panel A)**
reg adhere feeling2 feeling3 if control==1 & hours_to_followup_fu<=96, cluster(shop_id_fu)

*Separately by whether heard of ACTs prior to study (Figure 6, Panel B)
gen ACT_feeling1=heard_act*feeling1
gen ACT_feeling2=heard_act*feeling2
gen ACT_feeling3=heard_act*feeling3

reg adhere feeling1 feeling3 ACT_feeling1 ACT_feeling2 ACT_feeling3 if control==1 & hours_to_followup_fu<=96, cluster(shop_id_fu)

*Adherence by pack type and feeling (Figure 7)
reg adhere feeling2 feeling3 stickers_feeling1 stickers_feeling2 stickers_feeling3 capss_feeling1 capss_feeling2 capss_feeling3 sticker2_feeling1 sticker2_feeling2 sticker2_feeling3 if hours_to_followup_fu<=96, cluster(shop_id_fu)

************************************************************************************************************************************************************************************************************************************************

**Figure 8- Adherence by day cured and pack type***

use "$Packaging\Analysis- IS\analysis_dataset_final", clear

*Drop those who didn't start taking their medications
replace adhere=. if doses==6
replace remaining_tablets=. if doses==6
replace doses=. if doses==6	

*Don't want to include those who believed cured after day 4 or before starting traement
replace day_malaria_go_away_fu=. if day_malaria_go_away_fu>=4
replace day_malaria_go_away=. if day_malaria_go_away==0

*Variables for pack types
gen packs=.
replace packs=1 if control==1
replace packs=2 if sticker1==1 | sticker3==1
replace packs=3 if capss==1 | insert==1

label define packs 1 "Control" 2 "Sticker Messages" 3 "CAPSS/CAPSS Info"
label values packs packs

*Create pooled treatments
gen stickers=(sticker1==1 | sticker3==1)
gen highinfo=(capss==1 | insert==1)


*Stats/p-values to be quoted in text

**Stats for Figure 5- control group only**
regress adhere i.day_malaria_go_away_fu if control==1 & hours_to_followup_fu<=96, cluster(shop_id_fu)


*Stats for Figure 8**
ta day_malaria_go_away_fu, gen(daycured)

gen stickers_daycured1=stickers*daycured1
gen stickers_daycured2=stickers*daycured2
gen stickers_daycured3=stickers*daycured3

gen capss_daycured1=highinfo*daycured1
gen capss_daycured2=highinfo*daycured2
gen capss_daycured3=highinfo*daycured3

reg adhere daycured2 daycured3 stickers_daycured1 stickers_daycured2 stickers_daycured3 capss_daycured1 capss_daycured2 capss_daycured3 if hours_to_followup_fu<=96 & packtype_fu~=3 & day_malaria_go_away_fu<4, cluster(shop_id_fu)


**Mean adherence by pack type and day believe cured
collapse (mean) mean=adhere (sd) sd=adhere (count) n=adhere if hours_to_followup_fu<=96, by(packs day_malaria_go_away_fu)
gen se=sd/sqrt(n)

drop if day_malaria_go_away_fu>4
gen ub=mean+(1.96*se)
gen lb=mean-(1.96*se)

separate mean, by(packs) veryshortlabel
separate ub, by(packs) veryshortlabel
separate lb, by(packs) veryshortlabel

label variable day_malaria_go_away_fu "Day Believe Malaria Cured"

twoway scatter mean1 mean2 day_malaria_go_away_fu if day_malaria_go_away_fu>0, msize(large large) msymbol(circle square_hollow) mcolor(black black) ///
 || rcap ub1 lb1 day_malaria_go_away_fu if day_malaria_go_away_fu>0, lcolor(gs5) lpattern(solid) ///
 || rcap ub2 lb2 day_malaria_go_away_fu if day_malaria_go_away_fu>0, lcolor(gs5) lpattern(solid) ///
legend(order(1 2)) title("B. Sticker Messages", color(black)) graphregion(color(white)) bgcolor(white) ///
ylabel(,nogrid angle(horizontal)) ytitle("{bf:Adherence Rate}") xtitle("{bf:Day Believe Malaria Cured}") xlabel(0 " " 1 "1" 2 "2" 3 "3" 4 " ")
graph save adhere_days2.gph, replace

twoway scatter mean1 mean3 day_malaria_go_away_fu if day_malaria_go_away_fu>0, msize(large large) msymbol(circle triangle_hollow) mcolor(black black) ///
|| rcap ub1 lb1 day_malaria_go_away_fu if day_malaria_go_away_fu>0, lcolor(gs5) lpattern(solid) ///
|| rcap ub3 lb3 day_malaria_go_away_fu if day_malaria_go_away_fu>0, lcolor(gs5) lpattern(solid) ///
,legend(order(1 2)) title("A. CAPSS/ CAPSS-Info", color(black)) graphregion(color(white)) bgcolor(white) ///
ylabel(,nogrid angle(horizontal)) ytitle("{bf:Adherence Rate}") xtitle("{bf:Day Believe Malaria Cured}") xlabel(0 " " 1 "1" 2 "2" 3 "3" 4 " ")
graph save adhere_days3.gph, replace

graph combine adhere_days3.gph adhere_days2.gph, ///
graphregion(color(white))
graph export "$Packaging\Analysis- IS\Raw Graphs\Figure8_daycured_pooled.png", width(3900) replace
graph export "$Packaging\Analysis- IS\Raw Graphs\Figure8_daycured_pooled.eps", mag(75) replace
	
		
	
************************************************************************************************************************************************************

**Figure 9: Knowledge of ACTs and Adherence by pack type**

use "$Packaging\Analysis- IS\analysis_dataset_final.dta", clear

*Don't count people who didn't start taking their medicines 
replace adhere=. if doses==6
replace doses=. if doses==6
replace remaining_tablets=. if doses==6

*Recode heard ACT
recode heard_act (0=1) (1=2)

*Define pack types
gen packs=.
replace packs=1 if control==1
replace packs=2 if sticker1==1 | sticker3==1
replace packs=3 if capss==1
replace packs=4 if insert==1

label define packs 1 "Control" 2 "Sticker Messages" 3 "CAPSS" 4 "CAPSS-Info"
label values packs packs

*Mean Adherence by pack type and heard of ACTs*
collapse (mean) mean=adhere (sd) sd=adhere (count) n=adhere if hours_to_followup_fu<=96, by(packs heard_act)
gen se=sd/sqrt(n)

gen ub=mean+(1.96*se)
gen lb=mean-(1.96*se)

separate mean, by(packs) veryshortlabel
separate ub, by(packs) veryshortlabel
separate lb, by(packs) veryshortlabel

label variable heard_act "Previously Heard of ACTs"
drop if heard_act==. 

label define heard_act 1 "No" 2 "Yes"
label values heard_act heard_act

twoway scatter mean1 mean3 heard_act, msize(large large) msymbol(circle triangle_hollow) mcolor(black black) ///
|| rcap ub1 lb1 heard_act, lcolor(gs5) lpattern(solid) ///
|| rcap ub3 lb3 heard_act, lcolor(gs5) lpattern(solid) ///
,legend(order(1 2) rows(2)) title("A. CAPSS Package", color(black)) graphregion(color(white)) bgcolor(white) ///
  ytitle("{bf:Adherence Rate}") xtitle("{bf:Previously Heard of ACTs}") xlabel(0 " " 1 "No" 2 "Yes" 3 " ") ylabel(0.4(0.1)0.8, nogrid angle(horizontal))
graph save Fig9_PanelA.gph, replace

twoway scatter mean1 mean4 heard_act, msize(large large) msymbol(circle diamond_hollow) mcolor(black black) ///
|| rcap ub1 lb1 heard_act, lcolor(gs5) lpattern(solid) ///
|| rcap ub4 lb4 heard_act, lcolor(gs5) lpattern(solid) ///
,legend(order(1 2) rows(2)) title("B. CAPSS Info Only", color(black)) graphregion(color(white)) bgcolor(white) ///
  ytitle("{bf:Adherence Rate}") xtitle("{bf:Previously Heard of ACTs}") xlabel(0 " " 1 "No" 2 "Yes" 3 " ") ylabel(0.4(0.1)0.8, nogrid angle(horizontal))
graph save Fig9_PanelB.gph, replace

twoway scatter mean1 mean2 heard_act, msize(large large) msymbol(circle square_hollow) mcolor(black black) ///
 || rcap ub1 lb1 heard_act, lcolor(gs5) lpattern(solid) ///
 || rcap ub2 lb2 heard_act, lcolor(gs5) lpattern(solid) ///
legend(order(1 2) rows(2)) title("C. Sticker Messages", color(black))  graphregion(color(white)) bgcolor(white) ///
 ytitle("{bf:Adherence Rate}") xtitle("{bf:Previously Heard of ACTs}") xlabel(0 " " 1 "No" 2 "Yes" 3 " ") ylabel(0.4(0.1)0.8, nogrid angle(horizontal))
graph save Fig9_PanelC.gph, replace

graph combine Fig9_PanelA.gph Fig9_PanelB.gph Fig9_PanelC.gph, ///
graphregion(color(white)) rows(1)
graph export "$Packaging\Analysis- IS\Raw Graphs\Figure9_knowledge_pooled.png", width(3900) replace
graph export "$Packaging\Analysis- IS\Raw Graphs\Figure9_knowledge_pooled.eps", mag(75) replace
		
*******************************************************************************************************************************************************

***Appendix Table A3: Robustness***

use "$Packaging\Analysis- IS\analysis_dataset_final", clear

*Keep only those that redeemed
keep if redeem==1

*Indicator for those who didn't start taking their medications
gen nostart=(doses==6)
replace nostart=. if adhere==.

*Rename/re-label variables
rename remaining_tablets tablets
label variable tablets "Tablets Left"
label variable doses "Doses Left"

*Create pooled treatments
gen stickers=(sticker1==1 | sticker3==1)
gen highinfo=(capss==1 | insert==1)


*Interactions for each packtype with rdt_offer
foreach X in sticker1 sticker3 insert capss sticker2 {
gen rdt_`X'=rdt_offered_fu*`X'
label variable rdt_`X' "`X' x RDT Offered"
}

*Rename some variables
rename x12_fu dosage_group
rename adhere_fu adhere
rename doses_left doses

*Indicator for previous packtypes (by individual)
gen control_previous=.
gen sticker1_previous=.
gen sticker2_previous=.
gen sticker3_previous=.
gen capss_previous=.
gen insert_previous=.

*Previous pack types by individual
sort patid_final redem_indiv

foreach X in control sticker1 sticker2 sticker3 capss insert {

bysort patid_final: replace `X'_previous=1 if (`X'[_n-1]==1 | `X'[_n-2]==1| `X'[_n-3]==1 |`X'[_n-4]==1 )
replace `X'_previous=0 if `X'_previous==.
label variable `X'_previous "Individual previously had pack type `X'"

}


*Create variable dummies
tab dosage_group, gen(dosage_group_)
tab shop_id_fu, gen(shop_id_fu_no_)
tab redem_indiv, gen(redem_indiv_)
tab pid_final, gen(pid_final_)

*Change directory to save the raw regression results
cd "$Packaging\Analysis- IS\Raw Regression Results"

gen first_indiv=redem_indiv==1
gen first_hh=redem_hh==1


**First Individual + HH purchases+ blisterpack
foreach X in blisterpack first_indiv first_hh {

preserve
keep if hours_to_followup_fu<=96 & `X'==1 & nostart==0
 
areg adhere capss insert sticker1 sticker2 sticker3 rdt_offered_fu rdt_sticker1 rdt_sticker2 rdt_sticker3 rdt_insert rdt_capss redem_indiv_* *_previous study_day*, a(shop_id_fu) cluster(shop_id_fu) 
summarize adhere if control==1 & rdt_offered_fu==0
estadd scalar control=r(mean)
test sticker1=sticker3
estadd scalar ftest = r(p)
eststo robust_`X'

restore

}

/*CGM first individual & HH purchases+ blisterpack

foreach X in blisterpack first_indiv first_hh {

preserve
keep if hours_to_followup_fu<=96 & `X'==1 & nostart==0
 
clustse regress adhere capss insert sticker1 sticker2 sticker3 rdt_offered_fu rdt_sticker1 rdt_sticker2 rdt_sticker3 rdt_insert rdt_capss redem_indiv_* *_previous study_day* shop_id_fu_no_*, cluster(shop_id_fu) method(wild) reps(1000)
eststo cgm_`X'
estadd ysumm
test sticker1=sticker3
estadd scalar ftest = r(p)


restore

}

*/

**Not limiting to 96 hours**

preserve
keep  if nostart==0

**Adhere**
areg adhere capss insert sticker1 sticker2 sticker3 age_bl rdt_offered_fu rdt_sticker1 rdt_sticker2 rdt_sticker3 rdt_insert rdt_capss redem_indiv_* *_previous study_day*, a(shop_id_fu) cluster(shop_id_fu) 
summarize adhere if control==1 & rdt_offered_fu==0
estadd scalar control=r(mean)
test sticker1=sticker3
estadd scalar ftest = r(p)
eststo robust_allfu

restore 


/**Not limiting to 96 hours-CGM**

preserve
keep  if nostart==0

**Adhere**
clustse regress adhere capss insert sticker1 sticker2 sticker3 age_bl rdt_offered_fu rdt_sticker1 rdt_sticker2 rdt_sticker3 rdt_insert rdt_capss redem_indiv_* *_previous study_day* shop_id_fu_no_*, cluster(shop_id_fu) method(wild) reps(1000)
eststo cgm_allfu
estadd ysumm
test sticker1=sticker3
estadd scalar ftest = r(p)

restore 
*/

**Not limiting to those who started the medication**
preserve
keep if hours_to_followup_fu<=96


**Adhere**
areg adhere capss insert sticker1 sticker2 sticker3 rdt_offered_fu rdt_sticker1 rdt_sticker2 rdt_sticker3 rdt_insert rdt_capss redem_indiv_* *_previous study_day*, a(shop_id_fu) cluster(shop_id_fu)
summarize adhere if control==1 & rdt_offered_fu==0
estadd scalar control=r(mean)
test sticker1=sticker3
estadd scalar ftest = r(p)
eststo robust_nostart

restore 

/**Not limiting to those who started the medication-CGM**
preserve
keep if hours_to_followup_fu<=96

**Adhere**
clustse regress adhere capss insert sticker1 sticker2 sticker3 rdt_offered_fu rdt_sticker1 rdt_sticker2 rdt_sticker3 rdt_insert rdt_capss redem_indiv_* *_previous study_day* shop_id_fu_no_*,  cluster(shop_id_fu) method(wild) reps(1000)
eststo cgm_nostart
estadd ysumm
test sticker1=sticker3
estadd scalar ftest = r(p)

restore 
*/

**With Controls that were significant**

preserve

keep if hours_to_followup_fu<=96 & nostart==0

**Adhere**
areg adhere capss insert sticker1 sticker2 sticker3 age_bl heard_act malaria_hh rdt_offered_fu rdt_sticker1 rdt_sticker2 rdt_sticker3 rdt_insert rdt_capss redem_indiv_* *_previous study_day*, a(shop_id_fu) cluster(shop_id_fu) 
summarize adhere if control==1 & rdt_offered_fu==0
estadd scalar control=r(mean)
test sticker1=sticker3
estadd scalar ftest = r(p)
eststo robust_controls

restore


/**With Controls that were significant-CGM**

preserve

keep if hours_to_followup_fu<=96 & nostart==0

**Adhere**
clustse regress adhere capss insert sticker1 sticker2 sticker3 age_bl heard_act malaria_hh rdt_offered_fu rdt_sticker1 rdt_sticker2 rdt_sticker3 rdt_insert rdt_capss redem_indiv_* *_previous study_day* shop_id_fu_no_*, cluster(shop_id_fu) method(wild) reps(1000)
eststo cgm_controls
estadd ysumm
test sticker1=sticker3
estadd scalar ftest = r(p)

restore
*/


esttab robust_first_indiv robust_first_hh robust_allfu robust_nostart robust_blisterpack robust_controls using TableA3_Robustness.csv, /// 
	replace csv modelwidth(16) varwidth(50) wrap numbers mtitles ///
	cells(b(star fmt(%9.3f)) se(par) p(par([ ]))) ///
	stats(control ftest r2 N, fmt(%9.3f %9.3f %9.3f %9.0g ) labels("Mean of Dep Var" "F-test all treatments" "R-squared" "N" )) ///
	star(* 0.10 ** 0.05 *** 0.01) ///
	legend label collabels( , none) ///
	drop (*_previous study_day* redem_indiv_* _cons sticker2 ///
	age_bl heard_act rdt_* malaria_hh) 

	
/*
esttab cgm_first_indiv cgm_first_hh cgm_allfu cgm_nostart cgm_blisterpack cgm_controls using Robustness_cgm.csv, /// 
	replace csv modelwidth(16) varwidth(50) wrap numbers mtitles ///
	cells(b(star fmt(%9.3f)) se(par) p(par({ }))) ///
	stats(ymean ftest r2 N, fmt(%9.3f %9.3f %9.3f %9.0g ) labels("Mean of Dep Var" "F-test all treatments" "R-squared" "N" )) ///
	star(* 0.10 ** 0.05 *** 0.01) ///
	legend label collabels( , none) ///
	drop (*_previous study_day* redem_indiv_* _cons sticker2 ///
	age_bl heard_act rdt_* malaria_hh shop_id_fu_no_*)   
	*/
	
*************************************************************************************************************************************************************

**Appendix Table A4: Robustness RDT Not Offered

use "$Packaging\Analysis- IS\analysis_dataset_final", clear

*Keep only those that redeemed
keep if redeem==1

*Drop those who didn't start taking their medications
gen nostart=(doses==6)
replace nostart=. if adhere==.

*Rename/re-label variables
rename remaining_tablets tablets
label variable tablets "Tablets Left"
label variable doses "Doses Left"

*Create pooled treatments
gen stickers=(sticker1==1 | sticker3==1)
gen highinfo=(capss==1 | insert==1)

*Rename some variables
rename x12_fu dosage_group
rename adhere_fu adhere
rename doses_left doses

*Indicator for previous packtypes (by individual and HH)
gen control_previous=.
gen sticker1_previous=.
gen sticker2_previous=.
gen sticker3_previous=.
gen capss_previous=.
gen insert_previous=.
gen highinfo_previous=.
gen stickers_previous=.


*Indicator for previous packtypes by individual
sort patid_final redem_indiv

foreach X in control sticker1 sticker2 sticker3 capss insert highinfo stickers {

bysort patid_final: replace `X'_previous=1 if (`X'[_n-1]==1 | `X'[_n-2]==1| `X'[_n-3]==1 |`X'[_n-4]==1 )
replace `X'_previous=0 if `X'_previous==.
label variable `X'_previous "Individual previously had pack type `X'"

}


*Create variable dummies
tab dosage_group, gen(dosage_group_)
tab shop_id_fu, gen(shop_id_fu_no_)
tab redem_indiv, gen(redem_indiv_)
tab pid_final, gen(pid_final_)

*Change directory to save the raw regression results
cd "$Packaging\Analysis- IS\Raw Regression Results"

preserve

**Pooled**
keep if hours_to_followup_fu<=96 & rdt_offered_fu==0

**Pooled Adhere**
areg adhere highinfo stickers redem_indiv_* highinfo_previous stickers_previous sticker2_previous study_day*, a(shop_id_fu) cluster(shop_id_fu) 
summarize adhere if control==1
estadd scalar control=r(mean)
test stickers=highinfo
estadd scalar ftest = r(p)
eststo rdt_adhere_pooled

*Doses, control for RDT offered. shop and day fixed effects
areg doses highinfo stickers redem_indiv_* highinfo_previous stickers_previous sticker2_previous study_day*, a(shop_id_fu) cluster(shop_id_fu)
summarize doses if control==1
estadd scalar control=r(mean)
test stickers=highinfo
estadd scalar ftest = r(p)
eststo rdt_doses_pooled

*Tablets, control for RDT offered & dosage group. shop and day fixed effects
areg tablets highinfo stickers redem_indiv_* highinfo_previous stickers_previous sticker2_previous study_day* dosage_group_*, a(shop_id_fu) cluster(shop_id_fu)
summarize tablets if control==1
estadd scalar control=r(mean)
test stickers=highinfo
estadd scalar ftest = r(p)
eststo rdt_tablets_pooled

drop stickers_previous highinfo_previous 

*Pack Type**
areg adhere capss insert sticker1 sticker2 sticker3 redem_indiv_* *_previous study_day*, a(shop_id_fu) cluster(shop_id_fu) 
summarize adhere if control==1
estadd scalar control=r(mean)
test sticker1=sticker3
estadd scalar ftest = r(p)
eststo rdt_adhere_packs

*Doses, control for RDT offered. shop and day fixed effects
areg doses capss insert sticker1 sticker2 sticker3 redem_indiv_* *_previous study_day* , a(shop_id_fu) cluster(shop_id_fu)
summarize doses if control==1
estadd scalar control=r(mean)
test sticker1=sticker3
estadd scalar ftest = r(p)
eststo rdt_doses_packs

*Tablets, control for RDT offered & dosage group. shop and day fixed effects
areg tablets capss insert sticker1 sticker2 sticker3 redem_indiv_* *_previous study_day* dosage_group_*, a(shop_id_fu) cluster(shop_id_fu)
summarize tablets if control==1
estadd scalar control=r(mean)
test sticker1=sticker3
estadd scalar ftest = r(p)
eststo rdt_tablets_packs

restore 
	
esttab rdt_adhere_packs rdt_doses_packs rdt_tablets_packs rdt_adhere_pooled rdt_doses_pooled rdt_tablets_pooled using TableA4_Robustness_RDT.csv, /// 
	replace csv modelwidth(16) varwidth(50) wrap numbers mtitles ///
	cells(b(star fmt(%9.3f)) se(par) p(par([ ]))) ///
	stats(control ftest r2 N, fmt(%9.3f %9.3f %9.3f %9.0g ) labels("Mean of Dep Var" "F-test all treatments" "R-squared" "N" )) ///
	star(* 0.10 ** 0.05 *** 0.01) ///
	legend label collabels( , none) ///
	drop (*_previous study_day* redem_indiv_* _cons dosage_group_* sticker2)


/**Robustness- RDT Not Offered, CGM**	
preserve

keep if hours_to_followup_fu<=96 & rdt_offered_fu==0

**Pooled**
clustse regress adhere highinfo stickers redem_indiv_* highinfo_previous stickers_previous sticker2_previous study_day* shop_id_fu_no_*, cluster(shop_id_fu)  method(wild) reps(1000)
eststo rdt_adhere_pooled
estadd ysumm
test stickers=highinfo
estadd scalar ftest = r(p)

*Doses, control for RDT offered. shop and day fixed effects
clustse regress doses highinfo stickers redem_indiv_* highinfo_previous stickers_previous sticker2_previous study_day*  shop_id_fu_no_*, cluster(shop_id_fu)  method(wild) reps(1000)
eststo rdt_doses_pooled
estadd ysumm
test stickers=highinfo
estadd scalar ftest = r(p)

*Tablets, control for RDT offered & dosage group. shop and day fixed effects
clustse regress tablets highinfo stickers redem_indiv_* highinfo_previous stickers_previous sticker2_previous study_day* shop_id_fu_no_* dosage_group_*, cluster(shop_id_fu)  method(wild) reps(1000)
eststo rdt_tablets_pooled
estadd ysumm
test stickers=highinfo
estadd scalar ftest = r(p)

drop stickers_previous highinfo_previous 

*Pack Type**
clustse regress adhere capss insert sticker1 sticker2 sticker3 redem_indiv_* *_previous study_day* shop_id_fu_no_*, cluster(shop_id_fu) method(wild) reps(1000)
eststo rdt_adhere_packs
estadd ysumm
test sticker1=sticker3
estadd scalar ftest = r(p)

*Doses, control for RDT offered. shop and day fixed effects
clustse regress doses capss insert sticker1 sticker2 sticker3 redem_indiv_* *_previous study_day* shop_id_fu_no_* , cluster(shop_id_fu) method(wild) reps(1000)
eststo rdt_doses_packs
estadd ysumm
test sticker1=sticker3
estadd scalar ftest = r(p)

*Tablets, control for RDT offered & dosage group. shop and day fixed effects
clustse regress tablets capss insert sticker1 sticker2 sticker3 redem_indiv_* *_previous study_day* dosage_group_* shop_id_fu_no_*, cluster(shop_id_fu) method(wild) reps(1000)
eststo rdt_tablets_packs
estadd ysumm
test sticker1=sticker3
estadd scalar ftest = r(p)

restore 
	
esttab cgm_adhere_packs cgm_doses_packs cgm_tablets_packs cgm_adhere_pooled cgm_doses_pooled cgm_tablets_pooled using Robustness_RDT_cgm.csv, /// 
		replace csv modelwidth(16) varwidth(50) wrap numbers mtitles ///
	cells(b(star fmt(%9.3f)) se(par) p(par({ }))) ///
	stats(ymean ftest r2 N, fmt(%9.3f %9.3f %9.3f %9.0g ) labels("Mean of Dep Var" "F-test all treatments" "R-squared" "N" )) ///
	star(* 0.10 ** 0.05 *** 0.01) ///
	legend label collabels( , none) ///
	drop (*_previous study_day* redem_indiv_* _cons dosage_group_* sticker2 shop_id_fu_no_*)	

*/	
*************************************************************************************************************************************************************

***Appendix Table A5: Robustness by Blisterpack showing***

use "$Packaging\Analysis- IS\analysis_dataset_final", clear

*Keep only those that redeemed
keep if redeem==1

*Drop those who didn't start taking their medications
replace adhere=. if doses==6

*Rename/re-label variables
rename remaining_tablets tablets
label variable tablets "Tablets Left"
label variable doses "Doses Left"


*Interactions for each packtype with rdt_offer
foreach X in sticker1 sticker3 insert capss sticker2 {
gen rdt_`X'=rdt_offered_fu*`X'
label variable rdt_`X' "`X' x RDT Offered"
}

*Rename some variables
rename x12_fu dosage_group
rename adhere_fu adhere
rename doses_left doses

*Indicator for previous packtypes (by individual)
gen control_previous=.
gen sticker1_previous=.
gen sticker2_previous=.
gen sticker3_previous=.
gen capss_previous=.
gen insert_previous=.


*Indicator for previous packtypes (by individual)
sort patid_final redem_indiv

foreach X in control sticker1 sticker2 sticker3 capss insert {

bysort patid_final: replace `X'_previous=1 if (`X'[_n-1]==1 | `X'[_n-2]==1| `X'[_n-3]==1 |`X'[_n-4]==1 )
replace `X'_previous=0 if `X'_previous==.
label variable `X'_previous "Individual previously had pack type `X'"

}


*Create variable dummies
tab dosage_group, gen(dosage_group_)
tab shop_id_fu, gen(shop_id_fu_no_)
tab redem_indiv, gen(redem_indiv_)

*Change directory to save the raw regression results
cd "$Packaging\Analysis- IS\Raw Regression Results"


*Keep only analysis sample
keep if hours_to_followup_fu<=96 & rdt_offered_fu==0


***1. Assume everyone who didn't show blisterpack adhered***
gen adhere2=adhere
replace adhere2=1 if adhere2~=. & blisterpack==0

**2. Assume everyone who didn't show blisterpack didn't adhere**
gen adhere3=adhere
replace adhere3=0 if adhere3~=. & blisterpack==0


**3. Assume adherence rate among those who didn't show blisterpack is same as those who did
*Calculate mean propotions who adhered by pack type among those who showed blisterpack and 
*apply it to those who didn't show blisterpack

gen adhere4=adhere
replace adhere4=0 if blisterpack==0
gen sorter=.

foreach X in control sticker1 sticker2 sticker3 insert capss{
replace `X'=2 if `X'==0

summarize adhere if `X'==1 & blisterpack==1
local mean=r(mean)

summarize adhere if `X'==1 & blisterpack==0
local num=r(N)

local proportion=round(`mean'*`num')

set seed 25
replace sorter=runiform(0,1)
 
sort `X' blisterpack sorter
replace adhere4=1 in 1/`proportion' 

replace `X'=0 if `X'==2
}


foreach Y in adhere2 adhere3 adhere4 {

*Adhere, control for RDT offered. shop and day fixed effects
areg `Y' capss insert sticker1 sticker2 sticker3 redem_indiv_* *_previous study_day*, a(shop_id_fu) cluster(shop_id_fu) 
summarize `Y' if control==1
estadd scalar control=r(mean)
test sticker1=sticker3
estadd scalar ftest = r(p)
eststo blister_`Y'
}

/*CGM
foreach Y in adhere2 adhere3 adhere4 {

*Adhere, control for RDT offered. shop and day fixed effects
clustse regress `Y' capss insert sticker1 sticker2 sticker3 redem_indiv_* *_previous study_day* shop_id_fu_no_* , cluster(shop_id_fu) method(wild) reps(1000)
eststo cgm_blister_`Y'
estadd ysumm
test sticker1=sticker3
estadd scalar ftest = r(p)
}
*/

*Change directory to save the raw regression results
cd "$Packaging\Analysis- IS\Raw Regression Results"

esttab blister_* using TableA5_Blisterpack.csv , replace csv modelwidth(16) varwidth(50) wrap numbers mtitles ///
	cells(b(star fmt(%9.3f)) se(par) p(par([ ]))) ///
	stats(control ftest r2 N, fmt(%9.3f %9.3f %9.3f %9.0g ) labels("Mean of Dep Var" "F-test all treatments" "R-squared" "N" )) ///
	star(* 0.10 ** 0.05 *** 0.01) ///
	legend label collabels( , none) ///
	drop (study_day* sticker2 _cons *_previous redem_indiv_*)

/*
esttab cgm_blister_* using Blisterpack_showing_cgm.csv , replace csv modelwidth(16) varwidth(50) wrap numbers mtitles ///
	cells(b(star fmt(%9.3f)) se(par) p(par({ }))) ///
	stats(ymean ftest r2 N, fmt(%9.3f %9.3f %9.3f %9.0g ) labels("Mean of Dep Var" "F-test all treatments" "R-squared" "N" )) ///
	star(* 0.10 ** 0.05 *** 0.01) ///
	legend label collabels( , none) ///
	drop (study_day* sticker2 _cons *_previous redem_indiv_* shop_id_fu_no_*)	
*/	
*******************************************************************************************************************************************************

**Appendix Table A6: Endline Beliefs***

use "$Packaging\Analysis- IS\analysis_dataset_final", clear

*Indicators for every packtype received***

egen ever_sticker1=max(sticker1), by(pid_final)
egen ever_sticker3=max(sticker3), by(pid_final)
egen ever_capss=max(capss), by(pid_final)
egen ever_insert=max(insert), by(pid_final)
egen ever_sticker2=max(sticker2), by(pid_final)
egen ever_rdt=max(rdt_offered_fu), by(pid_final)

**Ever redeemed
gen redeemed=packtype_fu~=.
egen ever_redeemed=max(redeemed), by(pid_final)

*Only ever control
gen only_control=(ever_sticker1==0) & (ever_sticker3==0) & (ever_capss==0) & (ever_insert==0) & (ever_sticker2==0) & (ever_redeemed==1) 
replace only_control=. if ever_redeemed==0 

*Define outcomes relevant to sticker 1
gen sticker1_relevant=0
replace sticker1_relevant=1 if ka301_incomplete_1==1
replace sticker1_relevant=1 if ka302_savepills_1==1

replace sticker1_relevant=1 if ka301_incomplete_2==1
replace sticker1_relevant=1 if ka302_savepills_2==1

replace sticker1_relevant=1 if ka301_incomplete_4==1
replace sticker1_relevant=1 if ka302_savepills_4==1

*Define outcomes relevant to sticker 3

gen sticker3_relevant=0
replace sticker3_relevant=1 if ka301_incomplete_3==1
replace sticker3_relevant=1 if ka302_savepills_3==1

replace sticker3_relevant=1 if ka301_incomplete_5==1
replace sticker3_relevant=1 if ka302_savepills_5==1

replace sticker3_relevant=1 if ka301_incomplete_6==1
replace sticker3_relevant=1 if ka302_savepills_6==1

replace sticker3_relevant=1 if ka301_incomplete_7==1
replace sticker3_relevant=1 if ka302_savepills_7==1

*Pills depends
gen pills_depends_agree=ka308_treatment_depends==1| ka308_treatment_depends==2
replace pills_depends_agree=. if ka308_treatment_depends==-9 | ka308_treatment_depends==98 | ka308_treatment_depends==.

*3 days important
gen important_3days_agree=ka309_3day_treatment==1 | ka309_3day_treatment==2
replace important_3days_agree=. if ka309_3day_treatment==-9 | ka309_3day_treatment==98 | ka309_3day_treatment==.

preserve
duplicates drop pid_final, force


**Regressions***

areg sticker1_relevant ever_capss ever_insert ever_sticker1 ever_sticker3  ever_sticker2 ever_rdt, a(shop_id_fu) cluster(shop_id_fu)
summarize sticker1_relevant if only_control==1
estadd scalar control=r(mean)
test ever_sticker1=ever_sticker3
estadd scalar ftest = r(p)
eststo sticker1_relevant

areg sticker3_relevant ever_capss ever_insert ever_sticker1 ever_sticker3 ever_sticker2 ever_rdt, a(shop_id_fu) cluster(shop_id_fu)
summarize sticker3_relevant if only_control==1
estadd scalar control=r(mean)
test ever_sticker1=ever_sticker3
estadd scalar ftest = r(p)
eststo sticker3_relevant

areg pills_depends_agree ever_capss ever_insert  ever_sticker1 ever_sticker3 ever_sticker2 ever_rdt, a(shop_id_fu) cluster(shop_id_fu)
summarize pills_depends_agree if only_control==1
estadd scalar control=r(mean)
test ever_sticker1=ever_sticker3
estadd scalar ftest = r(p)
eststo pills_depends

areg important_3days_agree ever_capss ever_insert  ever_sticker1 ever_sticker3 ever_sticker2 ever_rdt, a(shop_id_fu) cluster(shop_id_fu)
summarize important_3days_agree if only_control==1
estadd scalar control=r(mean)
test ever_sticker1=ever_sticker3
estadd scalar ftest = r(p)
eststo important_3days


esttab sticker1_relevant sticker3_relevant pills_depends important_3days using TableA6_beliefs_endline.csv , replace csv modelwidth(16) varwidth(50) wrap numbers mtitles ///
	cells(b(star fmt(%9.3f)) se(par) p(par([ ]))) ///
	stats(control ftest r2 N, fmt(%9.3f %9.3f %9.3f %9.0g ) labels("Mean of Dep Var Control" "F-test" "R-squared" "N" )) ///
	star(* 0.10 ** 0.05 *** 0.01) ///
	legend label collabels( , none) 

/***CGM***

ta shop_id_fu, gen(shop_id_fu_)
	
clustse regress sticker1_relevant ever_capss ever_insert ever_sticker1 ever_sticker3 ever_sticker2 ever_rdt shop_id_fu_* , cluster(shop_id_fu) method(wild) reps(1000)
summarize sticker1_relevant if only_control==1
estadd scalar control=r(mean)
test ever_sticker1=ever_sticker3
estadd scalar ftest = r(p)
eststo sticker1_relevant_cgm

clustse regress sticker3_relevant ever_capss ever_insert ever_sticker1 ever_sticker3 ever_sticker2 ever_rdt shop_id_fu_*, cluster(shop_id_fu) method(wild) reps(1000)
estadd scalar control=r(mean)
test ever_sticker1=ever_sticker3
estadd scalar ftest = r(p)
eststo sticker3_relevant_cgm

clustse regress pills_depends_agree ever_capss ever_insert  ever_sticker1 ever_sticker3 ever_sticker2 ever_rdt shop_id_fu_*, cluster(shop_id_fu) method(wild) reps(1000)
summarize pills_depends_agree if only_control==1
estadd scalar control=r(mean)
test ever_sticker1=ever_sticker3
estadd scalar ftest = r(p)
eststo pills_depends_cgm

clustse reg important_3days_agree ever_capss ever_insert  ever_sticker1 ever_sticker3 ever_sticker2 ever_rdt shop_id_fu_*, cluster(shop_id_fu) method(wild) reps(1000)
summarize important_3days_agree if only_control==1
estadd scalar control=r(mean)
test ever_sticker1=ever_sticker3
estadd scalar ftest = r(p)
eststo important_3days_cgm

esttab *_cgm using beliefs_endline_cgm.csv , replace csv modelwidth(16) varwidth(50) wrap numbers mtitles ///
	cells(b(star fmt(%9.3f)) se(par) p(par({ }))) ///
	stats(control ftest r2 N, fmt(%9.3f %9.3f %9.3f %9.0g ) labels("Mean of Dep Var Control" "F-test" "R-squared" "N" )) ///
	star(* 0.10 ** 0.05 *** 0.01) ///
	legend label collabels( , none) 

*/

restore


****************************************************************************************************************************************************************

**Appendix Table A7: English Literacy**

use "$Packaging\Analysis- IS\analysis_dataset_final", clear

*Keep only those that redeemed
keep if redeem==1

*Drop those who didn't start taking their medications
gen nostart=(doses==6)
replace nostart=. if adhere==.

*Rename/re-label variables
rename remaining_tablets tablets
label variable tablets "Tablets Left"
label variable doses "Doses Left"

*Rename some variables
rename x12_fu dosage_group
rename adhere_fu adhere
rename doses_left doses

*Indicator for previous packtypes (by individual)
gen control_previous=.
gen sticker1_previous=.
gen sticker2_previous=.
gen sticker3_previous=.
gen capss_previous=.
gen insert_previous=.


*Indicator for previous packtypes (by individual)
sort patid_final redem_indiv

foreach X in control sticker1 sticker2 sticker3 capss insert  {

bysort patid_final: replace `X'_previous=1 if (`X'[_n-1]==1 | `X'[_n-2]==1| `X'[_n-3]==1 |`X'[_n-4]==1 )
replace `X'_previous=0 if `X'_previous==.
label variable `X'_previous "Individual previously had pack type `X'"

}


*Create variable dummies
tab dosage_group, gen(dosage_group_)
tab shop_id_fu, gen(shop_id_fu_no_)
tab redem_indiv, gen(redem_indiv_)
tab pid_final, gen(pid_final_)

*Define English Sample (caregiver if below 12, caregiver or patient for >=12)
gen eng=(read_english_fu==1)
replace eng=1 if (read_english_bl==1 & age_bl<12)
replace eng=. if ((read_english_fu==. | read_english_fu==.c) & age_bl>=12)
replace eng=. if ((read_english_bl==. | read_english_bl==.c) & age_bl<12)

label variable eng "English sample"

**Interactions
foreach X in sticker1 sticker2 sticker3 insert capss  {

gen `X'_eng=`X'*eng
label variable `X'_eng "`X'*english"
}

*Change directory to save the raw regression results
cd "$Packaging\Analysis- IS\Raw Regression Results"

keep if hours_to_followup_fu<=96 & rdt_offered_fu==0

*Adhere by Pack Type**
areg adhere capss insert sticker1 sticker2 sticker3 eng *_eng redem_indiv_* *_previous study_day*, a(shop_id_fu) cluster(shop_id_fu) 
summarize adhere if control==1 & eng==0
estadd scalar control=r(mean)
test sticker1=sticker3
estadd scalar ftest = r(p)
eststo eng_adhere_packs

*Doses, control for RDT offered. shop and day fixed effects
areg doses capss insert sticker1 sticker2 sticker3 eng *_eng redem_indiv_* *_previous study_day* , a(shop_id_fu) cluster(shop_id_fu)
summarize doses if control==1 & eng==0
estadd scalar control=r(mean)
test sticker1=sticker3
estadd scalar ftest = r(p)
eststo eng_doses_packs

*Tablets, control for RDT offered & dosage group. shop and day fixed effects
areg tablets capss insert sticker1 sticker2 sticker3 eng *_eng redem_indiv_* *_previous study_day* dosage_group_*, a(shop_id_fu) cluster(shop_id_fu)
summarize tablets if control==1 & eng==0
estadd scalar control=r(mean)
test sticker1=sticker3
estadd scalar ftest = r(p)
eststo eng_tablets_packs
 
	
esttab eng_adhere_packs eng_doses_packs eng_tablets_packs using TableA7_EnglishLit.csv , replace csv modelwidth(16) varwidth(50) wrap numbers mtitles ///
	cells(b(star fmt(%9.3f)) se(par) p(par([ ]))) ///
	stats(control ftest r2 N, fmt(%9.3f %9.3f %9.3f %9.0g ) labels("Mean of Dep Var" "F-test" "R-squared" "N" )) ///
	star(* 0.10 ** 0.05 *** 0.01) ///
	legend label collabels( , none) ///
	drop (study_day* sticker2 _cons redem_indiv_* *_previous dosage_group_*)

	
/*English Literacy- CGM**	

*Pack Type**
clustse regress adhere capss insert sticker1 sticker2 sticker3 eng *_eng redem_indiv_* *_previous study_day* shop_id_fu_no_*, cluster(shop_id_fu) method(wild) reps(1000)
summarize adhere if control==1 & eng==0
estadd scalar control=r(mean)
test sticker1=sticker3
estadd scalar ftest = r(p)
eststo cgm_eng_adhere

*Doses, control for RDT offered. shop and day fixed effects
clustse regress doses capss insert sticker1 sticker2 sticker3 eng *_eng redem_indiv_* *_previous study_day*  shop_id_fu_no_*, cluster(shop_id_fu) method(wild) reps(1000)
summarize doses if control==1 & eng==0
estadd scalar control=r(mean)
test sticker1=sticker3
estadd scalar ftest = r(p)
eststo cgm_eng_doses

*Tablets, control for RDT offered & dosage group. shop and day fixed effects
clustse regress tablets capss insert sticker1 sticker2 sticker3 eng *_eng redem_indiv_* *_previous study_day* dosage_group_* shop_id_fu_no_*, cluster(shop_id_fu) method(wild) reps(1000)
summarize tablets if control==1 & eng==0
estadd scalar control=r(mean)
test sticker1=sticker3
estadd scalar ftest = r(p)
eststo cgm_eng_tablets

*Change directory to save the raw regression results
cd "$Packaging\Analysis- IS\Raw Regression Results"

esttab cgm_eng_* using EnglishLit_cgm.csv , replace csv modelwidth(16) varwidth(50) wrap numbers mtitles ///
	cells(b(star fmt(%9.3f)) se(par) p(par({ }))) ///
	stats(control ftest r2 N, fmt(%9.3f %9.3f %9.3f %9.0g ) labels("Mean of Dep Var" "F-test" "R-squared" "N" )) ///
	star(* 0.10 ** 0.05 *** 0.01) ///
	legend label collabels( , none) ///
	drop (study_day* sticker2 _cons redem_indiv_* *_previous dosage_group_* shop_id_fu_no_*)
*/
	
***********************************************************************************************************************************************************

**Appendix Table A8: Understanding of Dosing Instructions****

use "$Packaging\Analysis- IS\analysis_dataset_final", clear
duplicates drop pid_final, force

rename ka206a_24con_days ka_24con_days
rename ka206b_24con_pills ka_24con_pills
rename ka206c_24con_time ka_24con_time

rename ka204a_24capps_days ka_24capps_days
rename ka204b_24capps_pills ka_24capps_pills
rename ka204c_24capps_time ka_24capps_time

foreach X in days pills time{
replace ka_24con_`X'=. if ka_24con_`X'==-9 | ka_24con_`X'==98
replace ka_24capps_`X'=. if ka_24capps_`X'==-9 | ka_24capps_`X'==98

}


tab ka_24con_days
tab ka_24con_pills
tab ka_24con_time

tab ka_24capps_days
tab ka_24capps_pills
tab ka_24capps_time

**********************************************************************************************************************************************************

**Appendix Table A9: Costs of averted infections**

clear
set obs 10

gen control_adhere=0.649
gen sticker_adhere=0.706
gen positive=.
gen diff_cured=.
gen cost_per_infection=.

foreach cure_rate_diff in 0.10 0.32  0.2 {
foreach positivity in 0.67 0.74 1 {

replace positive=`positivity'
replace diff_cured=1000*positive*(`cure_rate_diff')*(sticker_adhere-control_adhere)
replace cost_per_infection=(1000*0.015)/diff_cured
ta cost_per_infection
}
}


***********************************************************************************************************************************************************

**Appendix Figure A4: Timely Adherence by Dose***

use "$Packaging\Analysis- IS\analysis_dataset_final", clear

*Drop those who didn't start taking their medications
replace adhere=. if doses==6
replace remaining_tablets=. if doses==6
replace doses=. if doses==6

*Indicator for whether took first two doses correctly		
gen timely_first2=(timely_dose1==1 & timely_dose2==1)	
replace timely_first2=. if adhere==.
label variable timely_first2 "Took first 2 doses correctly"

	
*By pack type w/SE bars plot.
collapse (mean) mean=timely_first2 (sd) sd=timely_first2 (count) n=timely_first2, by(packtype_fu)
gen se=sd/sqrt(n)

gen ub=mean+(1.96*se)
gen lb=mean-(1.96*se)

foreach X in ub lb mean {
replace `X'=`X'*100
}	

*Drop sticker 2
drop if packtype_fu==3
recode packtype_fu  (6=3) (5=5) (2=7) (4=9)
label define pack_name 1 "Control" 3 "CAPSS" 5 "CAPSS Info" 7 "Malaria Not Gone" 9 "Don't Save Pills"
label values packtype_fu pack_name
	
twoway bar mean packtype_fu, color(gs5) || rcap ub lb packtype_fu, color(black) lwidth(medthick) ///
xtitle("{bf:Pack Type Received}") ytitle("{bf:Took First 2 Doses Correctly (%)}") xlabel(1 3 5 7 9, valuelabel angle(45)) ///
legend(off) ysc(r(0 1)) ylabel(0(20)100, nogrid angle(horizontal)) ///
graphregion(color(white)) bgcolor(white) plotr(margin(zero))
graph export "$Packaging\Analysis- IS\Raw Graphs\FigA4_timely_first2.png", width(3900) replace
graph export "$Packaging\Analysis- IS\Raw Graphs\FigA4_timely_first2.eps", mag(75) replace
 
 
**************************************************************************************************************************************************
 
 *** Appendix Figure A5-Distribution of Illness Severity on 2nd Day by Malaria Positivity when tested at shop***

use "$Packaging\Analysis- IS\analysis_dataset_final.dta", clear

twoway (kdensity feeling_day2_fu if rdtpositive_fu==1 & doses~=., lwidth(medthick) lcolor(black) lpattern(solid)) ///
(kdensity feeling_day2_fu if rdtpositive_fu==0 & doses~=., lwidth(medthick) lcolor(black) lpattern(dash)), ///
xtitle("{bf:Illness Severity on the Second Day of Treatment}", height(6)) ytitle("{bf:Density}") ///
xlabel(0 "Perfect Health"  5 "Moderately Sick" 9 "Very Sick") ylabel(,nogrid) ///
legend(label (1 "RDT Positive at Start of Treatment") label (2 "RDT Negative at Start of Treatment") rows(2)) ///
graphregion(color(white)) bgcolor(white)
graph export "$Packaging\Analysis- IS\Raw Graphs\FigA5-IllnessSeverity.png", width(3900) replace
graph export "$Packaging\Analysis- IS\Raw Graphs\FigA5-IllnessSeverity.eps", mag(75) replace


***************************************************************************************************************************************************


***Stats on number of first purchases by individual and household

use "$Packaging\Analysis- IS\analysis_dataset_final.dta", clear
ta redeem
keep if redeem==1

preserve
duplicates drop patid_final, force
ta tot_redem_id
restore

preserve
duplicates drop pid_final, force
ta tot_redem_hh
restore
